# Supplementary material for: A new species of Myrmedonota Cameron from eastern Kansas (Coleoptera, Staphylinidae, Aleocharinae)
Source: Zookeys. 2010 Aug 27;(53):17–24. doi: 10.3897/zookeys.53.493 (PMC3088034; doi:10.3897/zookeys.53.493)
Supplement: XML Treatment for Myrmedonota [file zookeys.53.493-treatment1.xml]

<!DOCTYPE tp:taxon-treatment
  PUBLIC "-//TaxonX//DTD Taxonomic Treatment Publishing DTD v0 20100105//EN" "tax-treatment-NSO.dtd">
<tp:taxon-treatment xmlns:tp="http://www.plazi.org/taxpub"><tp:treatment-meta><mixed-citation publication-type="journal"><person-group><name><surname>Eldridge</surname><given-names>K. Taro</given-names></name>Department of Ecology and Evolutionary Biology, and Division of Entomology, Biodiversity Institute, 1501 Crestline Dr., Suite 140, University of Kansas, Lawrence, KS 66045-2811, USA</person-group><article-title>
                    A new species of <italic>Myrmedonota</italic> Cameron from eastern Kansas (Coleoptera, Staphylinidae, Aleocharinae)
                </article-title><source>Zookeys</source><day>27</day><month>8</month><year>2010</year><volume>2010</volume><issue>53</issue><fpage>17</fpage><lpage>24</lpage><pub-id pub-id-type="doi">10.3897/zookeys.53.493</pub-id></mixed-citation></tp:treatment-meta><tp:nomenclature><label>Genus</label><tp:taxon-name>
                    	<tp:taxon-name-part taxon-name-part-type="genus">Myrmedonota</tp:taxon-name-part>
                    </tp:taxon-name><tp:taxon-authority>Cameron, 1920</tp:taxon-authority><tp:nomenclature-citation-list><tp:nomenclature-citation><tp:taxon-name>Myrmedonota</tp:taxon-name><comment>See <xref ref-type="bibr" rid="B4">Kistner (2003)</xref> and <xref ref-type="bibr" rid="B8">Pace (2009)</xref> for references and keys to species.</comment></tp:nomenclature-citation></tp:nomenclature-citation-list></tp:nomenclature><tp:treatment-sec sec-type="Type species"><title>Type species.</title><p><tp:taxon-name>Myrmedonota cingulata</tp:taxon-name> Cameron, 1920, by monotypy (pp. 272–273).</p></tp:treatment-sec><tp:treatment-sec sec-type="Diagnosis"><title>Diagnosis.</title><p>Members of the genus <tp:taxon-name>Myrmedonota</tp:taxon-name> may be separated from other genera of Lomechusini by the following combination of characters (partially adopted from <xref ref-type="bibr" rid="B7">Maruyama et al. 2008</xref>): 1) head dorsally subcircular, excluding mouth parts; 2) head lacking neck; 3) occipital suture complete; 4) antennae generalized, clavate and slightly laterally compressed; 5) pronotum with complete marginal line; 6) pronotum without depressions or macrosculpture; 7) body surface finely punctate; 8) abdomen with no horn-like ornamentation; 9) dorsal abdominal surface with sparse to moderate setation but never with dense setal cover, nor with thick macrosetae creating a bristle-like texture; 10) cardo partially overlapping stipes, ventrally; 11) lacinia and<!--PageBreak--><!--PageBreak--> galea extremely elongate and parallel sided; 12) labial palpomeres I and III subequal in length and longer then palpomere II; 13) glossa bifid with each lobe housing two sensillate elements; 14) mentum trapeziform and almost as long as wide; 15) labrum with lateral apices rounded and extending apically beyond maximum midpoint; 16) apical lobe of paramere short; 17) vellum and velar sac of paramere large and extending past the maximum reach of apical lobe and partially concealing it.</p><p>In North America <tp:taxon-name>Myrmedonota</tp:taxon-name> most closely resembles the genus <tp:taxon-name>Pella</tp:taxon-name>, but can be separated from the later by the following combination of characters: 1) smaller size (&lt; 3.5 mm [<xref ref-type="bibr" rid="B7">Maruyama et al. 2008</xref>]); 2) extremely elongate lacinia and galea; 3) mentum almost as long as wide.</p></tp:treatment-sec><tp:treatment-sec sec-type="New key to Myrmedonota species of America north of Mexico"><title>New key to <tp:taxon-name>Myrmedonota</tp:taxon-name> species of America north of Mexico</title><table-wrap content-type="key" position="anchor" orientation="portrait"><table><tbody><tr><td rowspan="1" colspan="1">1</td><td rowspan="1" colspan="1">Length of body at least 3.0 mm, ranging up to 3.2 mm; pronotum reddish brown or black in color; spermatheca with proximal end not curved atop itself (Fig. 12 &amp; 21 in <xref ref-type="bibr" rid="B7">Maruyama et al. 2008</xref>)</td><td rowspan="1" colspan="1">2</td></tr><tr><td rowspan="1" colspan="1">–</td><td rowspan="1" colspan="1">Length of body less then 3.0 mm, on average 2.6 mm; pronotum yellowish in color; spermatheca with proximal end curved atop itself (<xref ref-type="fig" rid="F4">Fig. 20</xref>)</td><td rowspan="1" colspan="1"><tp:taxon-name>Myrmedonota heliantha</tp:taxon-name> sp. n.</td></tr><tr><td rowspan="1" colspan="1">2</td><td rowspan="1" colspan="1">Pronotum reddish brown in color; elytra uni-colored reddish light brown; abdomen bi-colored with tergites II-IV light brown and V-VIII brown; spermatheca S-shaped (Fig. 12 in <xref ref-type="bibr" rid="B7">Maruyama et al. 2008</xref>); athetine bridge wide in lateral view (Fig. 8 in <xref ref-type="bibr" rid="B7">Maruyama et al. 2008</xref>)</td><td rowspan="1" colspan="1"><tp:taxon-name>Myrmedonota aidani</tp:taxon-name> Maruyama &amp; Klimaszewski</td></tr><tr><td rowspan="1" colspan="1">–</td><td rowspan="1" colspan="1">Pronotum black in color; elytra bi-colored with at least distal margin cream colored and rest grey to black in color; abdomen uni-colored black; spermatheca V-shaped (Fig. 21 in <xref ref-type="bibr" rid="B7">Maruyama et al. 2008</xref>); athetine bridge narrow in lateral view (Fig. 17 in <xref ref-type="bibr" rid="B7">Maruyama et al. 2008</xref>)</td><td rowspan="1" colspan="1"><tp:taxon-name>Myrmedonota lewisi</tp:taxon-name> Maruyama &amp; Klimaszewski</td></tr></tbody></table></table-wrap></tp:treatment-sec><tp:treatment-sec><!--Section generated to contain objects referenced in tp:taxon-treatment.--><fig id="F4" position="float" orientation="portrait"><label>Figure 15–20.</label><caption><p><tp:taxon-name> Myrmedonota heliantha</tp:taxon-name>. <bold>15</bold> median lobe, lateral view <bold>16</bold> median lobe, parameral view <bold>17</bold> copulatory piece, oblique arameral view <bold>18</bold> paramere, outer lateral view <bold>19</bold> apical lobe of paramere, outer lateral view <bold>20</bold> spermatheca. Scale bars: <bold>I</bold> Fig. 19 <bold>II</bold> Figs 17, 20 <bold>III</bold> Figs 15–16, 18.</p></caption><graphic xmlns:xlink="http://www.w3.org/1999/xlink" xlink:href="ZooKeys-53-017-g004.jpg" position="float" orientation="portrait" xlink:type="simple"/></fig></tp:treatment-sec><ref-list><ref id="B4"><mixed-citation xmlns:xlink="http://www.w3.org/1999/xlink" xlink:type="simple"><person-group><name name-style="western"><surname>Kistner</surname><given-names>DH</given-names></name></person-group>(<year>2003</year>) <article-title> A New Species of Myrmedonota from Papua-New Guinea with the First Specific Host Record (Coleoptera: Staphylinidae, Lomechusini).</article-title><source>Sociobiology</source><volume>42</volume>(<issue>2</issue>):<fpage>519</fpage>-<lpage>532</lpage>.</mixed-citation></ref><ref id="B8"><mixed-citation xmlns:xlink="http://www.w3.org/1999/xlink" xlink:type="simple"><person-group><name name-style="western"><surname>Pace</surname><given-names>R</given-names></name></person-group>(<year>2009</year>)<article-title> Aleocharinae dell’Irian Jaya (Nuova Guinea) al Naturkundemuseum di Erfurt (Insecta: Coleoptera: Staphylinidae).</article-title><source>Vernate</source><volume>28</volume>:<fpage>259</fpage>-<lpage>329</lpage>.</mixed-citation></ref><ref id="B7"><mixed-citation xmlns:xlink="http://www.w3.org/1999/xlink" xlink:type="simple"><person-group><name name-style="western"><surname>Maruyama</surname><given-names>M</given-names></name><name name-style="western"><surname>Patrick</surname><given-names>LB</given-names></name><name name-style="western"><surname>Klimaszewski</surname><given-names>J</given-names></name></person-group>(<year>2008</year>) <article-title> First record of the genus Myrmedonota Cameron (Coleoptera, Staphylinidae) from North America, with descriptions of two new species.</article-title><source>Zootaxa</source><volume>1716</volume>:<fpage>35</fpage>-<lpage>43</lpage>.</mixed-citation></ref></ref-list></tp:taxon-treatment>
