# Supplementary material for: A new species of Myrmedonota Cameron from eastern Kansas (Coleoptera, Staphylinidae, Aleocharinae)
Source: Zookeys. 2010 Aug 27;(53):17–24. doi: 10.3897/zookeys.53.493 (PMC3088034; doi:10.3897/zookeys.53.493)
Supplement: XML Treatment for Myrmedonota heliantha [file zookeys.53.493-treatment2.xml]

<!DOCTYPE tp:taxon-treatment
  PUBLIC "-//TaxonX//DTD Taxonomic Treatment Publishing DTD v0 20100105//EN" "tax-treatment-NSO.dtd">
<tp:taxon-treatment xmlns:tp="http://www.plazi.org/taxpub"><tp:treatment-meta><mixed-citation publication-type="journal"><person-group><name><surname>Eldridge</surname><given-names>K. Taro</given-names></name>Department of Ecology and Evolutionary Biology, and Division of Entomology, Biodiversity Institute, 1501 Crestline Dr., Suite 140, University of Kansas, Lawrence, KS 66045-2811, USA</person-group><article-title>
                    A new species of <italic>Myrmedonota</italic> Cameron from eastern Kansas (Coleoptera, Staphylinidae, Aleocharinae)
                </article-title><source>Zookeys</source><day>27</day><month>8</month><year>2010</year><volume>2010</volume><issue>53</issue><fpage>17</fpage><lpage>24</lpage><pub-id pub-id-type="doi">10.3897/zookeys.53.493</pub-id></mixed-citation></tp:treatment-meta><tp:nomenclature><tp:taxon-name>
                    	<tp:taxon-name-part taxon-name-part-type="genus">Myrmedonota</tp:taxon-name-part>
                    	<tp:taxon-name-part taxon-name-part-type="species">heliantha</tp:taxon-name-part>
                    	<object-id xmlns:xlink="http://www.w3.org/1999/xlink" xlink:type="simple">urn:lsid:zoobank.org:act:91552887-E437-4D63-88FB-80AAF8630A11</object-id>
                    </tp:taxon-name><tp:taxon-authority>Eldredge</tp:taxon-authority><tp:taxon-status xmlns:xlink="http://www.w3.org/1999/xlink" xlink:type="simple">sp. n.</tp:taxon-status><xref ref-type="fig" rid="F1">Figs 1</xref><xref ref-type="fig" rid="F4">20</xref></tp:nomenclature><tp:treatment-sec sec-type="Description"><title>Description.</title><p>Body (<xref ref-type="fig" rid="F1">Figs 1–2</xref>) length with a mean of 2.6 mm (n = 4), color yellowish to black. Head and abdominal tergites V-VII (segment V can be lighter or approaching yellowish grey) grey to black; pronotum and elytra yellowish light brown; abdominal tergites II–IV and VIII yellowish light brown to yellowish; mouthparts and legs yellowish; antennae dark brown, segments I–III and apex of segment XI may be yellow ish light brown to yellow ish brown.</p><p>Head subcircular (HW = 0.47 mm; HL = 0.42 mm; HW/HL = 1.11; n = 4) with apex narrowing to receive labrum and mouthparts; eyes large, occupying half of head (OL = 0.21 mm; OL/HL = 0.5; n = 4); setae of vertex growing posteromedially; labrum (<xref ref-type="fig" rid="F2">Fig. 5</xref>) with apex broadly margined, apicomedially with paired emargination to receive seta b; epipharynx (<xref ref-type="fig" rid="F2">Fig. 6</xref>) with relatively short seta a, six to seven lateral setae equally spaced apart, mesolateral area with relatively little sculpture; maxilla (<xref ref-type="fig" rid="F2">Fig. 3</xref>) with galea and lacinia extremely elongate, galea with preapical margin with a row of spinose setae that are uninterrupted by confused setation, palpomere IV long, with filamentous sensillae, and greater then half the length of palpomere III; labium (<xref ref-type="fig" rid="F2">Fig. 4</xref>) with palpomere I and III subequal in length and palpomere II short, setula β and δ absent, glossa with a pair of apical and basolateral-epipharyngeal sensillate elements, mentum (<xref ref-type="fig" rid="F3">Fig. 14</xref>) trapeziform with apex approximately half as wide as base and length almost equally width at base.</p><fig id="F1" position="float" orientation="portrait"><label>Figure 1–2.</label><caption><p><tp:taxon-name>Myrmedonota heliantha</tp:taxon-name>. <bold>1</bold> habitus <bold>2</bold> elytra.</p></caption><graphic xmlns:xlink="http://www.w3.org/1999/xlink" xlink:href="ZooKeys-53-017-g001.jpg" position="float" orientation="portrait" xlink:type="simple"/></fig><fig id="F2" position="float" orientation="portrait"><label>Figure 3–6.</label><caption><p><tp:taxon-name>Myrmedonota heliantha</tp:taxon-name>. <bold>3</bold> right maxilla, ventral view <bold>4</bold> labium, ventral view <bold>5</bold> labrum <bold>6</bold> epipharynx. Scale bars: <bold>I</bold> Figs 5–6 <bold>II</bold> Fig. 3 <bold>III</bold> Fig. 4.</p></caption><graphic xmlns:xlink="http://www.w3.org/1999/xlink" xlink:href="ZooKeys-53-017-g002.jpg" position="float" orientation="portrait" xlink:type="simple"/></fig><fig id="F3" position="float" orientation="portrait"><label>Figure 7–14.</label><caption><p><tp:taxon-name>Myrmedonota heliantha</tp:taxon-name> male (7–9, 10–13) and female (10–11). <bold>7</bold> tergite VIII <bold>8</bold> holotype tergite VIII, outline of apical margin <bold>9</bold> tergite VIII <bold>10</bold> holotype sternite VIII <bold>11</bold> sternite VIII <bold>12</bold> genital segments excluding sternite IX, dorsal view <bold>13</bold> sternite IX, ventral view <bold>14</bold> mentum, ventral view. Scale bars: <bold>I</bold> Figs 7–13 <bold>II</bold> Fig. 14.</p></caption><graphic xmlns:xlink="http://www.w3.org/1999/xlink" xlink:href="ZooKeys-53-017-g003.jpg" position="float" orientation="portrait" xlink:type="simple"/></fig><fig id="F4" position="float" orientation="portrait"><label>Figure 15–20.</label><caption><p><tp:taxon-name> Myrmedonota heliantha</tp:taxon-name>. <bold>15</bold> median lobe, lateral view <bold>16</bold> median lobe, parameral view <bold>17</bold> copulatory piece, oblique arameral view <bold>18</bold> paramere, outer lateral view <bold>19</bold> apical lobe of paramere, outer lateral view <bold>20</bold> spermatheca. Scale bars: <bold>I</bold> Fig. 19 <bold>II</bold> Figs 17, 20 <bold>III</bold> Figs 15–16, 18.</p></caption><graphic xmlns:xlink="http://www.w3.org/1999/xlink" xlink:href="ZooKeys-53-017-g004.jpg" position="float" orientation="portrait" xlink:type="simple"/></fig><p>Pronotum flattened, transverse (PW = 0.57 mm; PL = 0.39 mm; PW/PL = 1.46; n = 4), widest subapically and narrowest sub-basally, general form trapeziform (“approximately shield-shaped” [<xref ref-type="bibr" rid="B5">Klimaszewski et al. 2005</xref>, p. 709]), anterolateral corners rounded and slightly receding posterior for most of apical edge, posterolaterally with obtuse angles, posterior edge broadly rounded, lateral margins evenly arcuate, setae growing posterolaterally with no distinct midline.</p><p>Elytra together, transverse (EW = 0.73 mm; EL = 0.49 mm; EW/EL = 1.49; n = 2), longer then pronotum (EL/PL = 1.55) and acutely emarginated at suture.</p><p>Abdomen with dorsal surface relatively glabrous with tergites II-V with basal transverse impressions.</p><p>Male tergite VIII (<xref ref-type="fig" rid="F3">Figs 7–8</xref>) apicomedially emarginate with lateral angles of emargination slightly produced and intermarginal edge variably serrate, with five pairs of macrosetae; sternite VIII (<xref ref-type="fig" rid="F3">Fig. 10</xref>) with eight pairs of macrosetae; genital segments as in <xref ref-type="fig" rid="F3">Fig. 12</xref> and <xref ref-type="fig" rid="F3">13</xref>; aedeagus (<xref ref-type="fig" rid="F4">Figs 15–16</xref>) relatively elongate with complete athetine bridge; copulatory piece (<xref ref-type="fig" rid="F4">Fig. 17</xref>) long, occupying most of median lobe; paramere (<xref ref-type="fig" rid="F4">Figs 18–19</xref>) with apical lobe partially visible on outer surface, internal velar pad present (stippled area), vellum large and extending apically, partially obscuring apical lobe in outer view, apical lobe with chaetotaxy as in <xref ref-type="fig" rid="F4">Fig. 19.</xref></p><p>Female tergite VIII (<xref ref-type="fig" rid="F3">Fig. 9</xref>) truncate with five pairs of macrosetae; sternite VIII (<xref ref-type="fig" rid="F3">Fig. 11</xref>) with seven pairs of macrosetae (one fewer then males); genital segments with same macrochaetotaxy as in males; spermatheca (<xref ref-type="fig" rid="F4">Fig. 20</xref>) in shape of the letter S with proximal end curved atop itself, internal cone with circumventral sculptural grooves.</p></tp:treatment-sec><tp:treatment-sec sec-type="Diagnosis"><title>Diagnosis.</title><p><tp:taxon-name>Myrmedonota heliantha</tp:taxon-name> most closely resembles <tp:taxon-name>Myrmedonota aidani</tp:taxon-name>, but can be distinguished by the following combination of characters: 1) pronotum widest subapically; 2) internal sac with distinctive configuration (<xref ref-type="fig" rid="F4">Fig. 15</xref>); 3) spermatheca without an apical process extending from internal cone and with proximal end curved atop itself.</p></tp:treatment-sec><tp:treatment-sec sec-type="Material examined"><title>Material examined.</title><p>HOLOTYPE, ♂: “USA: KANSAS: Douglas Co.,/Lawrence, Baker Wetlands, N 38.92737°; W 95.23278°//ex. human dung baited pitfall trap (SEMC). PARATYPES, 2♀ and 1♂: same data as holotype (1♀, terminalia dissected<!--PageBreak--> but spermatheca not recovered, SEMC; 1♂, completely disarticulated permanent slide mount [additional label data “Euparal slide#007, K.T. Eldredge 2009”], CKTE); same locality data, differing data reads “13.ix.2009”, “ex. mammal dung” (1♀, terminalia dissected, SEMC).</p></tp:treatment-sec><tp:treatment-sec sec-type="Bionomics"><title>Bionomics.</title><p>All specimens were collected off dung at Baker Wetlands, a 573 acre tract of restored wetland and prairie habitat, approximately 250 meters in elevation and two miles south of the University of Kansas campus.</p></tp:treatment-sec><tp:treatment-sec sec-type="Etymology"><title>Etymology.</title><p>Derived from the generic nomen <tp:taxon-name>Helianthus</tp:taxon-name>, in dedication to the sunflower state Kansas, where the type series was collected.</p></tp:treatment-sec><ref-list><ref id="B5"><mixed-citation xmlns:xlink="http://www.w3.org/1999/xlink" xlink:type="simple"><person-group><name name-style="western"><surname>Klimaszewski</surname><given-names>J</given-names></name><name name-style="western"><surname>Pelletier</surname><given-names>G</given-names></name><name name-style="western"><surname>Maruyama</surname><given-names>M</given-names></name><name name-style="western"><surname>Hlaváč</surname><given-names>P</given-names></name></person-group>(<year>2005</year>)<article-title>Canadian species of the Zyras group of genera and review of the types from America north of Mexico (Coleoptera, Staphylinidae, Aleocharinae).</article-title><source>Revue Suisse de Zoologie</source><volume>112</volume>(<issue>3</issue>):<fpage>703</fpage>-<lpage>733</lpage>.</mixed-citation></ref></ref-list></tp:taxon-treatment>
